# Supplementary material for: Using a recreational grade echosounder to quantify the potential prey field of coastal predators
Source: PLoS One. 2019 May 22;14(5):e0217013. doi: 10.1371/journal.pone.0217013 (PMC6530895; doi:10.1371/journal.pone.0217013)
Supplement: S1 File — The file contains datasets for the ground-truthing exercise and the predator-prey surveys. (ZIP) [file pone.0217013.s002.zip]

Archive with 2 entries (2 files):
- GroundTruthschoolMetrics.csv
- Predator-prey survey data.csv
