# Supplementary material for: Using a recreational grade echosounder to quantify the potential prey field of coastal predators
Source: PLoS One. 2019 May 22;14(5):e0217013. doi: 10.1371/journal.pone.0217013 (PMC6530895; doi:10.1371/journal.pone.0217013)
Supplement: S1 File — The file contains datasets for the ground-truthing exercise and the predator-prey surveys. (ZIP) [file pone.0217013.s002.zip › GroundTruthschoolMetrics.csv]

	Sv_mean	Depth_mean	Corrected_length	Corrected_thickness	Corrected_area	LogArea
1	-25.146593	14.886614	34.544079	1.845142	16.045788	1.20536105
2	-20.276037	5.223643	4.096119	1.972492	3.656601	0.563077574
3	-21.976526	2.968458	5.185446	2.39699	5.610363	0.748990962
4	-24.403564	9.009663	289.268408	12.606175	1310.160877	3.117324627
5	-28.170667	6.811424	5.668761	3.755385	7.439574	0.871548068
6	-30.2432	5.273672	4.974265	3.225603	7.160169	0.854923273
7	-27.279736	9.393856	5.668015	1.872177	4.659741	0.668361778
8	-23.433609	10.169234	93.193655	3.528134	21.065415	1.323570019
9	-24.664285	6.043116	6.900445	2.095095	5.075312	0.705462745
10	-23.24783	3.964369	4.763245	2.142863	6.210509	0.793127195
11	-28.43299	8.698046	3.958935	1.712951	3.169327	0.50096705
12	-23.517311	5.021498	13.665291	4.70641	31.010573	1.491509791
13	-22.837741	4.209083	49.74036	4.117272	69.242376	1.840371962
14	-29.273805	8.346392	8.562139	1.54673	4.221017	0.625417101
15	-25.337662	8.854606	164.68436	11.059551	789.445892	2.897322369
16	-26.191466	4.343964	3.906121	2.732001	4.468591	0.650170606
17	-26.460046	11.613785	69.621906	10.653483	270.430607	2.432055843
18	-26.630158	5.440528	9.483875	3.755385	6.253949	0.796154335
19	-26.675213	4.555024	10.988025	4.500679	32.894047	1.517117309
20	-25.919799	4.448701	11.85185	3.96978	13.323513	1.12461875
21	-28.58895	4.634008	8.412154	3.184048	15.120696	1.179571782
22	-24.796526	4.812532	8.386608	4.436971	22.349742	1.349272514
23	-31.510585	5.004876	4.03526	2.525733	3.571939	0.552904034
24	-30.193921	4.810641	5.534215	3.375172	9.38452	0.972412064
25	-31.063033	4.753415	7.481004	2.185958	4.83165	0.684095467
26	-33.567273	4.595948	4.726424	2.844273	5.14734	0.711582856
27	-33.633643	5.0636	3.891586	1.973598	3.524276	0.547069912
28	-30.256251	4.696314	18.961811	3.948544	27.517891	1.439615146
29	-32.430449	4.739899	25.861007	3.481352	22.285195	1.348016439
30	-30.855917	4.87152	24.666897	4.330791	50.956879	1.707202821
31	-26.417797	4.536443	23.257956	4.500679	47.690746	1.678434116
32	-31.000915	5.984814	5.709798	1.994834	3.969586	0.598745215
33	-28.415399	4.617901	8.036727	3.162812	14.477892	1.160705333
34	-24.739152	4.813808	8.239663	4.521915	21.619143	1.334838474
35	-21.026789	5.467995	25.331828	5.304804	39.375966	1.595231221
36	-23.876603	6.336441	12.314425	8.191392	44.183012	1.645255319
37	-22.991691	6.597335	13.067484	3.988859	29.714843	1.47297344
38	-21.031008	5.149274	25.397952	5.304804	44.106259	1.644500223
39	-22.789813	4.106409	10.519706	3.60681	12.803167	1.10731741
40	-23.876603	6.336441	12.314425	8.191392	44.183012	1.645255319
41	-22.192913	3.289991	5.439261	2.314519	3.733554	0.572122437
42	-28.579181	6.902512	5.858573	1.802692	3.04283	0.483277689
43	-22.138445	3.350863	5.121223	1.984319	3.220635	0.507941508
44	-23.715974	5.716339	4.400127	2.099841	3.403353	0.531906997
45	-23.403178	6.504161	20.05806	7.554645	43.148718	1.634967897
46	-27.123416	5.930679	10.706793	3.182312	9.842308	0.993096951
47	-16.759038	29.198199	22.149269	6.090126	64.243218	1.807827287
48	-13.532446	30.475134	17.464166	7.108922	68.872278	1.838044448
49	-13.395689	31.244436	34.059512	5.750527	114.971552	2.060590394
50	-13.426685	30.451085	10.673178	7.57587	58.605048	1.767935026
51	-25.617629	9.873299	92.212869	16.193186	1076.207686	3.031896089
52	-25.95483	21.679372	16.412411	4.604381	40.778149	1.610427508
53	-25.361885	21.866972	20.998026	5.920326	49.161115	1.691621724
54	-25.911227	15.315802	314.217138	24.164088	2978.740521	3.474032673
55	-26.47543	7.386842	24.683229	3.323441	32.926552	1.517546255
56	-17.56757	30.862992	37.475053	2.920723	19.640386	1.293150019
57	-27.409931	6.161822	7.402838	1.913929	6.17004	0.79028798
58	-27.934344	5.42153	20.563889	7.193821	54.406747	1.73565276
59	-25.848329	4.39772	20.032599	3.500686	25.395466	1.404756186
60	-26.92297	3.121413	11.089828	2.694139	18.616631	1.269901091
61	-23.203312	6.624594	5.056016	2.48189	5.309269	0.72503473
62	-23.976508	5.358097	9.560991	5.538278	23.706637	1.37486995
63	-24.099221	5.619986	12.462895	3.500686	21.98602	1.342146619
64	-23.168738	8.375541	7.601709	6.387274	19.611252	1.29250532
65	-23.339859	4.690962	57.960449	5.113779	111.54552	2.047452132
66	-23.545896	5.105281	19.347693	2.31209	12.419043	1.094088131
67	-24.135713	5.299691	12.664861	7.108922	28.616229	1.456612403
68	-24.377635	5.386308	17.22139	3.500686	22.63818	1.354841509
69	-23.196726	4.583117	7.583246	2.43944	7.799168	0.892048275
70	-22.96281	5.727862	28.021942	4.392132	41.23553	1.615271581
71	-22.456384	6.375753	7.230766	4.349682	11.649349	1.066301656
72	-23.752745	17.875576	5.478402	11.056756	17.649241	1.246726033
73	-22.857444	6.007058	12.824356	5.283579	20.011724	1.301284505
74	-29.560587	21.270712	11.753674	2.187503	4.694231	0.671564457
75	-26.723125	11.801905	59.121668	6.792279	77.378911	1.888622613
76	-26.066747	4.986404	5.074704	2.174708	8.177281	0.912608922
77	-25.208271	22.061939	86.364875	11.728302	270.488014	2.432148025
78	-32.160796	10.593178	22.547129	3.416675	29.380725	1.468062508
79	-32.346881	12.192991	7.079113	2.302089	4.25764	0.629168937
80	-31.031749	13.211624	16.623442	2.684233	15.689212	1.195601131
81	-27.219305	23.656201	28.690135	6.696743	49.641127	1.695841633
82	-25.851449	25.391267	14.31203	4.690488	16.12613	1.207530157
83	-25.974067	14.268706	7.915938	3.066377	4.915321	0.691551885
84	-23.654875	17.558886	106.239443	17.142006	868.684621	2.938862133
85	-25.114876	24.461597	29.221961	7.652102	48.953097	1.689780172
86	-32.206288	9.234341	12.616064	4.276499	12.42111	1.094160408
87	-27.008889	20.427679	113.139218	18.230778	559.881522	2.748096135
88	-31.864198	14.786146	12.414831	2.906388	9.617571	0.983065401
89	-31.871239	9.387953	14.714442	3.161087	16.292876	1.211997752
90	-21.577615	12.837221	32.04542	13.943345	241.817008	2.383486843
91	-31.508618	18.479448	8.109573	2.184741	6.381213	0.804903241
92	-30.220982	17.983059	6.230784	2.142291	8.14131	0.910694292
93	-32.088168	24.134218	3.955887	1.420644	3.247999	0.511615887
94	-30.387173	21.072506	59.107664	8.255067	101.635557	2.007045672
95	-30.254598	24.788312	24.057126	2.821488	22.80667	1.358061879
96	-22.390995	10.716103	140.440645	9.443662	386.336506	2.586965748
97	-31.704537	22.170314	20.497459	3.840284	20.580819	1.313462653
98	-27.851211	21.699943	148.921144	12.075552	393.202514	2.594616286
99	-24.16374	11.819778	494.977923	20.820218	1885.998699	3.275541389
100	-31.621641	18.551162	21.556954	2.821488	16.229789	1.210312874
101	-32.194343	20.879352	27.267017	4.392132	30.019884	1.47740901
102	-28.666999	25.979876	5.713093	1.520644	3.363606	0.526805119
103	-31.339495	20.631476	72.408974	5.07133	130.775267	2.116525615
104	-20.539922	10.115764	28.693646	6.645148	78.374718	1.894175991
105	-21.103854	9.76302	17.795036	7.465253	68.22371	1.833935333
106	-22.544183	13.385684	73.262518	12.151562	218.278851	2.339011659
107	-21.229864	17.643215	95.000727	4.79666	44.040457	1.643851817
108	-23.245763	11.416778	81.898501	11.679677	311.722926	2.493768744
109	-26.106414	15.20044	11.674621	2.24197	9.927484	0.996839196
110	-27.062735	8.675726	3.871946	2.27126	3.098319	0.49112613
111	-27.313726	7.732549	9.052228	2.870066	6.612594	0.820371859
112	-25.818848	6.486709	5.130215	3.286627	6.096465	0.785078085
113	-27.132438	8.490209	8.548655	3.859398	9.483298	0.976959398
114	-27.385493	7.206237	23.859139	5.070028	28.615038	1.456594327
115	-27.307561	8.466894	10.233337	3.599047	12.040387	1.080640446
116	-27.566934	7.969836	38.435498	3.377749	51.721474	1.713670893
117	-14.732532	12.792324	67.441227	1.666865	4.566744	0.659606667
118	-27.545092	6.312811	5.220782	1.906769	3.126879	0.495111076
119	-26.883246	6.506957	22.940308	4.643704	22.97976	1.361345489
120	-25.32952	8.411923	45.888225	6.225333	108.419029	2.035105513
121	-25.864006	6.001989	4.960999	3.550232	7.330802	0.86515149
122	-26.524622	7.719036	15.422792	3.768275	26.269436	1.419450749
123	-26.452557	7.505994	10.409783	2.687821	10.951254	1.039463852
124	-22.233217	8.697335	5.965582	3.468872	10.525199	1.022230316
125	-26.623432	8.959979	10.048411	3.325679	11.672876	1.067177872
126	-24.776693	6.620113	4.565006	2.141085	4.451132	0.648470474
127	-23.816939	10.202774	18.011025	4.328029	31.437515	1.49744821
128	-25.25328	11.794521	5.555538	1.965656	3.185673	0.503201195
129	-22.471165	11.967667	4.629663	1.529261	3.775479	0.576972059
130	-24.345113	11.317947	9.332076	2.886338	12.406312	1.093642699
131	-23.982034	11.797449	6.764559	2.24613	4.661691	0.668543483
132	-22.759242	10.942145	4.802098	3.394022	8.00767	0.903506167
133	-25.047861	11.729564	16.073857	2.368891	14.300404	1.155348307
134	-20.485424	8.807417	6.723262	2.61297	6.220399	0.793818243
135	-25.087728	11.621743	11.297459	1.999559	9.551844	0.980087221
136	-22.960533	11.58887	36.573605	2.493161	32.56521	1.512753883
137	-19.370755	9.324313	4.011945	2.477238	6.712177	0.8268634
138	-24.041967	11.159429	9.229863	1.681106	8.291438	0.918629858
139	-24.290719	11.694064	39.242514	2.190631	21.950487	1.34144416
140	-17.337569	9.31363	4.033704	4.244653	10.109599	1.00473393
141	-22.810713	10.687755	5.014457	4.435725	5.199336	0.715947884
142	-23.998565	11.408932	40.188886	2.620542	30.042497	1.477736026
143	-23.083912	11.238841	34.407428	3.416675	56.31796	1.750646915
144	-21.076066	7.961812	14.556618	4.833792	25.205725	1.401499194
145	-26.621807	12.21761	20.025682	1.908817	8.998843	0.954186675
146	-25.765556	12.440564	49.060274	10.356334	102.812809	2.012047225
147	-30.184251	14.350405	25.477915	2.715364	19.918176	1.299249566
148	-20.675047	10.358021	3.893096	1.951267	3.102285	0.491681693
149	-27.113857	13.316805	64.138784	8.573441	187.766831	2.273618877
150	-27.299177	9.100824	6.908367	2.375765	6.81091	0.833205142
151	-28.244429	13.47398	55.845909	5.092554	79.993174	1.903052929
152	-29.637524	12.684757	9.793736	2.057391	3.620531	0.55877227
153	-24.535374	11.160698	4.256468	1.760243	3.49069	0.542911282
154	-25.591117	13.617314	118.614397	9.082839	213.762352	2.329931219
155	-21.325461	10.948047	10.575818	1.845142	8.716322	0.940333266
156	-28.718775	13.572661	31.964983	4.519482	57.525572	1.759860946
157	-22.707469	8.366812	4.969947	2.121066	4.525481	0.655664746
158	-22.847831	7.944661	5.213427	4.710506	7.274804	0.861821297
159	-26.601382	12.44879	36.00813	9.167739	92.725414	1.967198781
160	-29.626354	14.820751	22.257569	1.696568	15.494833	1.1901869
161	-25.549304	13.980011	393.084434	6.472174	813.004154	2.910092765
162	-25.316361	10.768735	16.33712	2.672914	11.528494	1.061772578
163	-22.959812	9.515544	9.153237	1.92962	5.419482	0.733957778
164	-27.816164	8.510273	6.239843	1.930042	4.266547	0.630076534
165	-22.43107	10.923343	7.054905	1.845142	5.465016	0.737591438
166	-25.649838	11.668949	5.406826	1.569218	3.816123	0.581622364
167	-21.073288	20.197139	140.903301	10.667564	508.344226	2.706157895
168	-25.86713	10.231432	11.254868	5.395466	41.145907	1.61432664
169	-27.436762	9.796993	12.763322	3.188995	25.483545	1.406259842
170	-28.013123	18.782323	4.683752	2.95468	4.779086	0.679344846
171	-27.31774	18.931234	7.592498	2.974206	6.752765	0.829481636
172	-23.044895	20.699262	80.406373	7.660516	217.485557	2.337430421
173	-23.80401	9.919271	6.429324	7.152832	28.723527	1.458237766
174	-25.102191	6.559195	10.846567	4.301994	23.894896	1.378305145
175	-26.011908	5.422371	3.899105	2.876575	5.828124	0.765528783
176	-23.71176	21.445908	112.253071	6.723254	231.168556	2.36392876
177	-23.469386	6.217409	16.43656	6.343776	19.211363	1.283558178
178	-21.116308	22.349165	9.315552	2.583681	12.126775	1.08374532
179	-23.270097	21.856635	36.388682	4.477731	68.538324	1.83593348
180	-23.543899	21.738842	19.920931	3.345206	32.442942	1.51112023
181	-21.322473	21.322225	34.825911	8.461094	92.003434	1.963804038
182	-25.797095	13.015734	29.6102	3.950521	27.837887	1.444636268
183	-22.938415	13.481118	127.539082	3.117399	95.470579	1.979869556
184	-24.159203	7.881305	4.160177	2.739891	5.180749	0.714392552
185	-23.77537	12.810039	5.41753	3.013259	4.976982	0.69696607
186	-26.178788	12.701931	6.013706	1.512103	4.146498	0.61768146
187	-25.971877	13.364811	82.292523	3.364732	58.186901	1.764825228
188	-23.569933	13.520848	14.390636	1.971857	11.241677	1.050831103
189	-26.479035	13.744117	14.000334	1.888944	8.035416	0.905008365
190	-25.203792	13.554822	24.546463	2.609715	13.099709	1.117261648
191	-22.627792	10.645683	6.706012	2.596698	8.830726	0.94599641
192	-26.368202	12.238479	4.606305	2.752908	6.663278	0.823687933
193	-26.213451	13.277625	85.611066	4.575362	59.079211	1.771434687
194	-21.17583	6.74983	7.957573	1.841681	4.330904	0.636578557
195	-22.397516	11.743198	3.897033	2.16712	4.23	0.626340367
196	-23.304783	8.111937	5.584109	3.946409	12.954339	1.112415258
197	-26.44328	12.384855	6.224389	1.951267	6.423479	0.807770309
198	-26.250342	8.816254	8.970549	1.951267	9.511849	0.978264947
199	-28.722568	12.490128	6.309243	3.670485	8.682608	0.938650194
200	-27.953892	13.146526	4.586901	2.906388	3.635704	0.560588518
201	-22.819142	10.139115	17.633434	3.628035	31.212564	1.494329446
202	-30.291211	13.603655	6.160183	2.269641	4.55207	0.658208932
203	-25.324116	11.964723	10.092673	3.69171	14.599205	1.164329207
204	-28.787234	11.660984	5.19421	3.288437	7.175267	0.855838066
205	-27.596039	11.965513	9.788533	3.309661	9.53417	0.979282891
206	-26.704196	11.379331	22.33669	4.604381	37.467962	1.573660071
207	-21.550991	11.216667	41.477205	2.876575	14.775483	1.169541687
208	-25.363487	14.00994	27.640294	1.919787	12.600185	1.100376922
209	-24.655653	10.042422	8.349483	3.143434	14.32304	1.156035205
210	-22.777859	8.303961	3.956978	2.557645	5.455974	0.736872292
211	-23.289181	15.343492	14.695112	4.913818	33.913308	1.530370154
212	-28.685488	16.893838	10.18323	2.245225	6.421841	0.807659549
213	-19.812841	16.340713	28.804508	4.406134	67.883099	1.831761661
214	-20.38236	16.710607	8.268605	4.757607	14.259228	1.154096013
215	-24.125524	7.851112	6.529086	5.096063	18.411027	1.265078015
216	-22.437024	16.467564	6.389395	5.05701	18.956678	1.277762233
217	-24.580327	17.613053	5.565176	3.08811	6.631155	0.821589179
218	-21.77026	17.783382	28.073748	2.128067	27.56083	1.440292292
219	-24.405191	17.306383	28.918356	2.437233	20.143894	1.304143427
220	-21.236485	9.128259	12.241944	11.484414	68.243133	1.834058957
221	-20.170384	14.483976	126.341624	7.709331	169.390482	2.228889004
222	-31.201818	2.738451	4.855081	2.030436	3.008686	0.478376865
223	-16.96469	8.427866	16.564263	11.077616	80.306566	1.904751055
224	-21.178056	13.094751	37.537778	3.507925	33.299721	1.522440595
225	-26.442126	9.148527	42.702272	8.363462	78.875936	1.896944526
226	-25.798184	15.385813	29.291732	7.562884	64.605689	1.810270762
227	-29.991972	18.201705	28.873111	9.53504	40.747128	1.610097004
228	-26.201433	7.059948	23.66201	6.664675	43.263623	1.636122885
229	-29.757214	11.652991	4.133071	2.603207	4.546467	0.657674043
230	-30.131183	21.366324	10.856335	6.039834	19.875961	1.298328136
231	-28.611313	8.37052	6.884341	2.232207	8.403611	0.924465941
232	-28.135888	16.7915	6.211386	1.565694	4.275814	0.631018805
233	-29.808149	16.180488	15.509598	4.84873	24.985972	1.397696249
234	-27.115513	16.401947	31.590252	5.21973	40.163955	1.603836472
235	-29.207133	12.118919	8.348551	2.42747	8.965	0.952550294
236	-31.886119	12.171396	7.696875	1.763576	5.891765	0.770245416
237	-28.173339	17.195438	9.363165	3.247574	15.531306	1.191207976
238	-27.321191	22.539258	31.535005	5.083046	33.458913	1.524511828
239	-27.152093	18.797679	6.539109	2.778943	9.488695	0.977206487
240	-29.962366	18.634636	8.115472	1.665945	3.425063	0.534668564
241	-29.976269	16.124066	34.358744	5.961729	35.268523	1.547387272
242	-28.737362	18.812527	11.569045	3.716205	16.285356	1.211797257
243	-29.031277	9.143376	7.035369	2.388418	3.136754	0.49648046
244	-28.220787	22.01141	39.389666	10.589459	82.697096	1.917490259
245	-30.546337	16.535778	13.158229	3.911468	13.63373	1.134614689
246	-25.38239	23.634232	9.004175	2.876575	6.263412	0.79681098
247	-28.193345	20.849165	12.483446	3.052311	7.923825	0.898934875
248	-25.740452	22.632794	4.499324	1.490208	3.611272	0.557660201
249	-26.782526	18.075878	8.665425	4.301994	19.581589	1.291847931
250	-26.676035	15.029988	18.010749	3.228048	24.144875	1.382824961
251	-30.794061	16.740441	5.203232	1.802629	3.639913	0.561091003
252	-23.135985	7.062124	5.895676	3.607747	6.381625	0.80493128
