# Supplementary material for: Using a recreational grade echosounder to quantify the potential prey field of coastal predators
Source: PLoS One. 2019 May 22;14(5):e0217013. doi: 10.1371/journal.pone.0217013 (PMC6530895; doi:10.1371/journal.pone.0217013)
Supplement: S1 File — The file contains datasets for the ground-truthing exercise and the predator-prey surveys. (ZIP) [file pone.0217013.s002.zip › Predator-prey survey data.csv]

	Survey	Survey region	Date	Time	Survey.distance	Season	c.SchA	Prop.track	Dolphin	Penguin
1	AK20160102	AK	20160102	12:44:20	5.25	Summer	1586	0.758510043	24	5
2	AK20160106	AK	20160106	9:12:10	2.160977983	Summer	987	0.632996868	15	3
3	AK20160107	AK	20160107	11:00:30	5.099570098	Summer	2605	0.775374334	21	6
4	AK20160108	AK	20160108	9:12:10	3.896835877	Summer	451	0.79015341	15	3
5	AK20160112	AK	20160112	13:44:57	4.27	Summer	612	0.407086273	16	4
6	AK20160116	AK	20160116	15:43:56	4.55	Summer	190	0.228725534	10	0
7	AK20160117	AK	20160117	9:42:09	4.99	Summer	1339	0.743420379	26	1
8	AK20160126	AK	20160126	10:58:35	4.9	Summer	507	0.219879213	25	4
9	AK20160129	AK	20160129	9:40:35	5.52	Summer	58	0.045151892	2	0
10	AK20160131	AK	20160131	9:46:41	4.37	Summer	350	0.238149725	13	1
11	AK20160204	AK	20160204	8:47:37	3.85	Summer	137	0.131689058	17	0
12	AK20160210	AK	20160210	9:34:10	3.58	Summer	46	0.039743618	12	0
13	AK20160212	AK	20160212	15:02:47	3.54	Summer	76	0.083113132	6	0
14	AK20160219	AK	20160219	12:17:51	3.8	Summer	10	0.009811401	7	0
15	AK20160220	AK	20160220	15:33:32	1.64	Summer	56	0.13178168	0	0
16	AK20160222	AK	20160222	10:43:14	5.32	Summer	20	0.01574151	5	5
17	AK20160228	AK	20160228	11:13:13	3.46	Summer	81	0.06142416	4	0
18	AK20160312	AK	20160312	9:03:18	5.2	Summer	1	0.001323743	0	0
19	AK20160315	AK	20160315	13:12:07	5.67	Summer	129	0.142892841	11	0
20	AK20160329	BF	20160329	11:11:06	4.37	Summer	118	0.099362385	21	3
21	BF20160112	BF	20160112	9:38:05	4.79	Summer	97	0.256294116	24	0
22	BF20160122	BF	20160122	9:37:23	4.83	Summer	123	0.316966474	7	1
23	BF20160125	BF	20160125	11:37:09	2.03	Summer	56	0.095809546	16	0
24	BF20160203	BF	20160203	11:05:09	4.71	Summer	188	0.283219565	11	1
25	BF20160208	BF	20160208	15:01:38	3.06	Summer	140	0.343529401	26	0
26	BF20160214	BF	20160214	10:15:40	5.06	Summer	80	0.175940463	21	1
27	BF20160216	BF	20160216	9:56:11	3.9	Summer	21	0.017569457	30	1
28	BF20160224	BF	20160224	16:01:41	1.9	Summer	29	0.078005392	15	0
29	BF20160326	BF	20160327	9:07:41	4.8	Summer	311	0.344199358	11	5
30	LB20160122	LB	20160122	11:26:19	5.28	Summer	302	0.206956457	2	3
31	LB20160125	LB	20160125	8:03:53	3.5	Summer	133	0.076911354	4	0
32	LB20160202	LB	20160202	15:51:00	4.8	Summer	112	0.087603793	0	2
33	LB20160203	LB	20160203	12:15:22	4.2	Summer	36	0.02536972	0	1
34	LB20160206	LB	20160206	9:11:53	5.6	Summer	52	0.04770372	1	0
35	LB20160214	LB	20160214	12:22:01	2.8	Summer	55	0.03395852	0	0
36	LB20160304	LB	20160304	13:01:03	6.6	Summer	69	0.053297553	11	1
37	LB20160314	LB	20160314	12:41:34	2.2	Summer	29	0.023430884	20	0
38	LB20160327	LB	20160327	11:04:03	4.64	Summer	88	0.045394833	3	1
39	LL20160105	LL	20160105	11:31:34	4.56	Summer	142	0.109216685	5	2
40	LL20160111	LL	20160111	8:23:47	4.71	Summer	2212	0.490033342	15	0
41	LL20160120	LL	20160120	9:11:37	2.61132	Summer	22	0.024544626	7	0
42	LL20160130	LL	20160130	12:25:54	4.6	Summer	18	0.016331451	7	0
43	LL20160211	LL	20160211	12:39:33	2.68	Summer	20	0.01876051	10	0
44	LL20160221	LL	20160221	12:04:53	2.74	Summer	83	0.06767065	8	0
45	LL20160301	LL	20160301	13:21:25	3.07	Summer	525	0.21951668	15	0
46	LL20160302	LL	20160302	12:23:53	3.19	Summer	11	0.007104114	6	1
47	LL20160309	LL	20160309	11:08:10	2.56	Summer	3	0.002429964	1	2
48	LL20160313	LL	20160313	13:28:25	3.4	Summer	12	0.013115807	1	0
49	LL20160317	LL	20160317	14:24:48	3.34	Summer	34	0.035817817	0	0
50	LL20160328	LL	20160328	10:02:05	2.72	Summer	83	0.086151374	10	0
51	LY20160209	LY	20160209	8:22:07	3.6195	Summer	105	0.083335813	0	0
52	LY20160221	LY	20160221	9:49:01	5.143	Summer	0	0	0	0
53	LY20160301	LY	20160301	15:46:39	3.59288	Summer	0	0	0	0
54	LY20160302	LY	20160302	9:41:45	4.23607	Summer	21	0.017994368	2	0
55	LY20160309	LY	20160309	8:21:00	4.60205	Summer	76	0.068535248	2	0
56	LY20160313	LY	20160313	10:22:16	5.2685	Summer	22	0.021073263	0	0
57	LY20160317	LY	20160317	9:41:18	4.29898	Summer	20	0.016819446	1	0
58	ME20160105	ME	20160105	12:15:34	4.75291	Summer	809	0.559808701	14	2
59	ME20160111	ME	20160111	10:16:31	4.69925	Summer	12	0.011452884	0	0
60	ME20160120	ME	20160120	15:26:01	3.2	Summer	0	0	0	2
61	ME20160130	ME	20160130	13:20:29	4.45	Summer	0	0	1	0
62	ME20160211	ME	20160211	13:26:13	3.89053	Summer	24	0.022098869	2	1
63	ME20160221	ME	20160221	16:12:46	1.68012	Summer	15	0.005198535	0	1
64	ME20160301	ME	20160301	14:00:25	3.04916	Summer	13	0.006667299	0	0
65	ME20160302	ME	20160302	13:21:21	4.07727	Summer	7	0.005220625	0	1
66	ME20160309	ME	20160309	9:45:34	4.16175	Summer	10	0.011662034	0	1
67	ME20160313	ME	20160313	11:45:44	4.86024	Summer	54	0.041058337	0	0
68	AK20150807	AK	20150807		2.9	Winter	1	0.001046873	0	0
69	AK20150809	AK	20150809		7.2	Winter	51	0.054800415	0	2
70	AK20150811	AK	20150811		7.01908	Winter	0	0.274735867	0	9
71	AK20150826	AK	20150826		7.4	Winter	1	0.000590081	0	2
72	AK20150828	AK	20150828		5.7	Winter	28	0.001438596	0	0
73	AK20150829	AK	20150829		2.3	Winter	7	0.002699054	0	0
74	AK20150910	AK	20150910		3.8	Winter	0	0	0	0
75	AK20150912	AK	20150912		4.5	Winter	0	0	0	0
76	AK20150918	AK	20150918		4.74	Winter	19	0.025373018	0	0
77	AK20150921	AK	20150921		5.73	Winter	13	0.286087176	2	5
78	AK20150922	AK	20150922		4.41085	Winter	78	0.07989084	0	2
79	AK20150924	AK	20150924		6.02057	Winter	1	0.001318353	0	1
80	AK20150928	AK	20150928		5.79	Winter	33	0.017391382	0	2
81	AK20150929	AK	20150927		1.811256	Winter	28	0.037577812	0	0
82	BF20150806	BF	20150806		8.2	Winter	0	0	0	0
83	BF20150828	BF	20150828		4.6	Winter	0	0	0	0
84	BF20150916	BF	20150916		4.6	Winter	0	0	5	0
85	BF20151002	BF	20151002		5.5	Winter	0	0	2	0
86	LB20150806	LB	20150806		5.53	Winter	2	0.001156664	0	1
87	LB20150916	LB	20150916		5.2	Winter	0	0	0	0
88	LB20150927	LB	20150927		4.84	Winter	29	0.028054134	1	0
89	LL20150908	LL	20150908		2.76	Winter	67	0.067755523	7	0
90	LL20150909	LL	20150909		2.1	Winter	31	0.032242857	0	0
91	LL20150914	LL	20150914		4.71	Winter	262	0.156177077	10	0
92	LL20150917	LL	20150917		4.31	Winter	7	0.008471235	9	0
93	LL20150925	LL	20150925		3.4	Winter	0	0	3	0
94	LL20151003	LL	20151003		4.43	Winter	12	0.00797447	2	1
95	LL20151009	LL	20151009		3.3	Winter	122	0.146557642	31	0
96	LY20150827	LY	20150827		4	Winter	139	0.100494168	2	0
97	LY20150909	LY	20150909		3.7	Winter	0	0	0	0
98	LY20150914	LY	20150914		3.91	Winter	0	0	0	0
99	LY20150917	LY	20150917		3.26	Winter	0	0	1	1
100	ME20150812	ME	20150812		5.3	Winter	8	0.005267834	0	0
101	ME20150827	ME	20150827		4.325	Winter	118	0.069316742	8	0
102	ME20150908	ME	20150908		2.37	Winter	182	0.23742607	0	1
103	ME20150909	ME	20150909		4.57	Winter	9	0.010593825	3	0
104	ME20150914	ME	20150914		2.82	Winter	0	0	0	2
105	ME20151009	ME	20151009		4.67	Winter	0	0	1	0
106	AK20160802	AK	20160802	13:47:04	4.22256	Winter	29	0.009771755	0	9
107	AK20160809	AK	20160809	13:49:31	3.87068	Winter	169	0.049798958	0	9
108	AK20160817	AK	20160817	12:52:25	5.87084	Winter	503	0.06688081	0	13
109	AK20160830	AK	20160830	9:25:11	6.2968	Winter	3	0.000834493	0	0
110	AK20160903	AK	20160903	12:46:34	5.35228	Winter	25	0.003967628	0	5
111	AK20160917	AK	20160917	14:27:30	4.3522	Winter	201	0.039084235	0	1
112	BF20160810	BF	20160810	15:42	4.24108	Winter	22	0.00629583	0	0
113	BF20160818	BF	20160818	10:54:56	6.14864	Winter	368	0.055884012	2	1
114	BF20160923	BF	20160923		4.51888	Winter	105	0.041796178	4	1
115	BF20160929	BF	20160929		4.22256	Winter	7	0.001051275	0	0
116	LB20160818	LB	20160818	13:09:33	3.83364	Winter	171	0.076486133	2	2
117	LB20160823	LB	20160823	12:44:52	3.8892	Winter	22	0.00731789	0	0
118	LB20160923	LB	20160923	12:44:52	3.8892	Winter	84	0.007615714	0	0
119	LL20160808	LL	20160808	12:43:39	3.72252	Winter	15	0.005267448	6	0
120	LL20160814	LL	20160814	8:42:18	4.05588	Winter	65	0.017188802	3	0
121	LL20160829	LL	20160829	13:24:08	4.63	Winter	37	0.006885462	0	0
122	LL20160831	LL	20160831	8:52:55	3.5188	Winter	13	0.002340685	7	0
123	LL20160910	LL	20160910	9:34:59	3.59288	Winter	0	0	0	0
124	LL20160918	LL	20160918	10:27:29	2.83356	Winter	9	0.002418235	3	0
125	LL20160922	LL	20160922		4.4448	Winter	17	0.001937754	0	0
126	LY20160814	LY	20160814	10:33:54	4.8152	Winter	0	0	5	0
127	LY20160828	LY	20160828	12:55:45	5.3708	Winter	5	0.002219027	0	0
128	LY20160829	LY	20160829	9:17:07	6.8524	Winter	0	0	0	0
129	LY20160831	LY	20160831	14:16:03	4.61148	Winter	86	0.014583202	0	0
130	ME20160808	ME	20160808	11:37:37	3.57436	Winter	5	0.001387958	0	0
131	ME20160829	ME	20160829	12:11:13	4.55592	Winter	65	0.018353913	12	0
132	ME20160831	ME	20160831	8:00	4.59296	Winter	19	0.005294915	1	1
133	ME20160910	ME	20160910	10:20:22	4.55592	Winter	59	0.012045697	0	1
134	ME20160918	ME	20160918	11:47:06	4.05588	Winter	21	0.002440944	0	0
135	ME20160920	ME	20160920	11:51:07	3.31508	Winter	90	0.026661444	0	0
136	ME20160922	ME	20160922		3.81512	Winter	0	0	0	0
